# Supplementary material for: CD82 and Gangliosides Tune CD81 Membrane Behavior
Source: Int J Mol Sci. 2021 Aug 6;22(16):8459. doi: 10.3390/ijms22168459 (PMC8395132; doi:10.3390/ijms22168459)
Supplement: Supplementary file 1 [file ijms-22-08459-s001.zip]

Archive with 5 entries (4 files):
- ijms-1287497-supplementary.pdf
- Movies/
- Movies/CD81.avi
- Movies/CD82.avi
- Movies/CD9.avi
